# Supplementary material for: Hemodialysis-Associated Immune Dysregulation in SARS-CoV-2-Infected End-Stage Renal Disease Patients
Source: Int J Mol Sci. 2023 Jan 15;24(2):1712. doi: 10.3390/ijms24021712 (PMC9865754; doi:10.3390/ijms24021712)
Supplement: Supplementary file 1 [file ijms-24-01712-s001.zip]

Archive with 1 entries (1 files):
- ijms-2125621-supplementary.pdf
